# Supplementary material for: Erk1/2 Orchestrates SSPH I‐Induced Oxidative Stress, Mitochondrial Dysfunction and Ferroptosis in Hepatocellular Carcinoma
Source: J Cell Mol Med. 2025 May 20;29(10):e70609. doi: 10.1111/jcmm.70609 (PMC12092237; doi:10.1111/jcmm.70609)
Supplement: Supplementary file 1 — Data S1. [file JCMM-29-e70609-s001.xlsx]

## Sheet: CCK-8
	black	0.1735	0.1862	0.1837		AVE	0.181133
		1	2	3	4	5	6	7	8	9	10	11	12	13	14	15	16
	空细胞	Control	S2	S4	S8	Fer-1	U0126	NAC	S2+Fe	S4+fe	S8+Fe	S2+U0	S4+U0	S8+U0	S2+NAC	S4+NAC	S8+NAC
	HepG2	HepG2+DMSO(1 ul)	HepG2+SSPH 2uM	HepG2+SSPH 4uM	HepG2+SSPH 8uM	HepG2+Ferrostatin (0.5 μM)	UO126 (15 μM)	NAC(10mM)	HepG2+SSPH 2uM+Ferrostatin (0.5 μM)	HepG2+SSPH 4uM+Ferrostatin (0.5 μM)	HepG2+SSPH 8uM+Ferrostatin (0.5 μM)	HepG2+SSPH 2uM+UO126 (15 μM)	HepG2+SSPH 4uM+UO126 (15 μM)	HepG2+SSPH 8uM+UO126 (15 μM)	HepG2+SSPH 2uM+NAC(10mM)	HepG2+SSPH 4uM+NAC(10mM)	HepG2+SSPH 8uM+NAC(10mM)
检测值1	1.0916	0.9027	0.9821	0.4563	0.2075	1.07	1.0586	1.0893	0.868	0.7135	0.3368	0.779	0.6523	0.3102	0.7794	0.5902	0.2451
检测值2	1.1082	0.9089	0.9832	0.431	0.207	1.0855	1.0631	1.0825	0.891	0.6936	0.3316	0.7935	0.6429	0.3184	0.7623	0.6021	0.2387
检测值3	1.0988	0.9018	1.0079	0.4245	0.2148	1.091	1.0279	1.0927	0.8719	0.7458	0.3382	0.7624	0.6357	0.3185	0.7738	0.5733	0.2306
实际值1	0.9105	0.7216	0.801	0.2752	0.0264	0.8889	0.8775	0.9082	0.6869	0.5324	0.1557	0.5979	0.4712	0.1291	0.5983	0.4091	0.064
实际值2	0.9271	0.7278	0.8021	0.2499	0.0259	0.9044	0.882	0.9014	0.7099	0.5125	0.1505	0.6124	0.4618	0.1373	0.5812	0.421	0.0576
实际值3	0.9177	0.7207	0.8268	0.2434	0.0337	0.9099	0.8468	0.9116	0.6908	0.5647	0.1571	0.5813	0.4546	0.1374	0.5927	0.3922	0.0495
平均值	0.918433	0.723367	0.809967	0.256167	0.0286667	0.901067	0.868767	0.907067	0.695867	0.536533	0.154433	0.5972	0.462533	0.1346	0.590733	0.407433	0.0570333
STD	0.00832426	0.00386566	0.0145885	0.0168007	0.00436616	0.0108896	0.0191563	0.00519359	0.0123087	0.0263443	0.00347755	0.0155618	0.00832426	0.0047634	0.00871799	0.0144722	0.00726659
		Control	S2	S4	S8	Fer-1	U0126	NAC	S2+Fe	S4+fe	S8+Fe	S2+U0	S4+U0	S8+U0	S2+NAC	S4+NAC	S8+NAC
	1	0.997558	1.10732	0.380443	0.036496	1.22884	1.21308	1.25552	0.949588	0.736003	0.215244	0.826552	0.651399	0.178471	0.827105	0.56555	0.0884752
	2	1.00613	1.10884	0.345468	0.0358048	1.25026	1.2193	1.24612	0.981383	0.708493	0.208055	0.846597	0.638404	0.189807	0.803465	0.582001	0.0796277
	3	0.996314	1.14299	0.336482	0.0465877	1.25787	1.17064	1.26022	0.954979	0.780655	0.217179	0.803604	0.62845	0.189945	0.819363	0.542187	0.06843
		0	2	4	8			0	1.00319
	SSPH I	1	1.11972	0.354131	0.0396295			0	0.99048
	S+Fer (0.5 μM)	1.24566	0.961983	0.741717	0.213492			0	1.00634
	S+U0 (15 μM)	1.201	0.825584	0.639418	0.186074			2	1.08866
	S+NAC (10 mM)	1.25395	0.816644	0.563246	0.0788443			2	1.04204
								2	1.03227
	SD	0	2	4	8			4	0.479962
	SSPH	0.00534399	0.0201675	0.0232257	0.00603588			4	0.498967
	S+Fer-1 (0.5 μM)	0.015054	0.0170158	0.036419	0.00480745			4	0.465157
	S+U0126 (15 μM)	0.0264821	0.021513	0.0115077	0.00658505			8	0.0801162
	S+NAC (10 mM)	0.00717974	0.012052	0.0200067	0.0100455			8	0.103112
								8	0.0878863
	black	0.1828	0.1795	0.1813		AVE	0.1812
		1	2	3	4	5	6	7	8	9	10	11	12	13	14	15	16
	空细胞	Control	S2	S4	S8	Fer-1	U0126	NAC	S2+Fe	S4+fe	S8+Fe	S2+U0	S4+U0	S8+U0	S2+NAC	S4+NAC	S8+NAC
	HepG2	HepG2+DMSO(1 ul)	HepG2+SSPH 2uM	HepG2+SSPH 4uM	HepG2+SSPH 8uM	HepG2+Ferrostatin (0.5 μM)	UO126 (15 μM)	NAC(10mM)	HepG2+SSPH 2uM+Ferrostatin (0.5 μM)	HepG2+SSPH 4uM+Ferrostatin (0.5 μM)	HepG2+SSPH 8uM+Ferrostatin (0.5 μM)	HepG2+SSPH 2uM+UO126 (15 μM)	HepG2+SSPH 4uM+UO126 (15 μM)	HepG2+SSPH 8uM+UO126 (15 μM)	HepG2+SSPH 2uM+NAC(10mM)	HepG2+SSPH 4uM+NAC(10mM)	HepG2+SSPH 8uM+NAC(10mM)
检测值1	1.2326	1.1365	1.2179	0.6382	0.2574	1.3029	1.2887	1.3365	1.1087	0.7835	0.3756	0.9328	0.8356	0.5103	1.0884	0.8193	0.4895
检测值2	1.2275	1.1244	1.1735	0.6563	0.2793	1.2966	1.2538	1.3089	1.1026	0.7731	0.3821	0.9231	0.8579	0.5226	0.9944	0.8224	0.4822
检测值3	1.1086	1.1395	1.1642	0.6241	0.2648	1.3394	1.2951	1.327	1.056	0.7954	0.3895	0.9457	0.8223	0.5019	1.0233	0.8187	0.4767
实际值1	1.0515	0.9554	1.0368	0.4571	0.0763	1.1218	1.1076	1.1554	0.9276	0.6024	0.1945	0.7517	0.6545	0.3292	0.9073	0.6382	0.3084
实际值2	1.0464	0.9433	0.9924	0.4752	0.0982	1.1155	1.0727	1.1278	0.9215	0.592	0.201	0.742	0.6768	0.3415	0.8133	0.6413	0.3011
实际值3	0.9275	0.9584	0.9831	0.443	0.0837	1.1583	1.114	1.1459	0.8749	0.6143	0.2084	0.7646	0.6412	0.3208	0.8422	0.6376	0.2956
平均值	1.00847	0.952367	1.0041	0.458433	0.0860667	1.13187	1.0981	1.14303	0.908	0.6029	0.2013	0.752767	0.6575	0.3305	0.854267	0.639033	0.3017
STD	0.0701655	0.00799396	0.0286983	0.0161414	0.0111402	0.0231076	0.0222286	0.0140215	0.0288272	0.0111584	0.00695485	0.0113377	0.0179886	0.0104111	0.0481477	0.00198578	0.00642106
		Control	S2	S4	S8	Fer-1	U0126	NAC	S2+Fe	S4+fe	S8+Fe	S2+U0	S4+U0	S8+U0	S2+NAC	S4+NAC	S8+NAC
	1	1.00319	1.08866	0.479962	0.0801162	1.17791	1.163	1.21319	0.973995	0.632529	0.204228	0.789297	0.687235	0.345665	0.952679	0.67012	0.323825
	2	0.99048	1.04204	0.498967	0.103112	1.17129	1.12635	1.18421	0.96759	0.621609	0.211053	0.779112	0.710651	0.35858	0.853978	0.673375	0.31616
	3	1.00634	1.03227	0.465157	0.0878863	1.21623	1.16972	1.20321	0.918659	0.645025	0.218823	0.802842	0.67327	0.336845	0.884323	0.66949	0.310385
		0	2	4	8
	SSPH I	1	1.05432	0.481362	0.0903714
	S+Fer (0.5 μM)	1.18848	0.953414	0.633054	0.211368
	S+U0 (15 μM)	1.15302	0.790417	0.690385	0.34703
	S+NAC (10 mM)	1.2002	0.896993	0.670995	0.31679
	SD	0	2	4	8
	SSPH	0.00839378	0.0301336	0.0169487	0.0116974
	Fer-1 (0.5 μM)	0.0242634	0.0302691	0.0117165	0.00730271
	U0126 (15 μM)	0.0233404	0.0119048	0.0188883	0.0109318
	NAC (10 mM)	0.0147228	0.0505559	0.0020851	0.00674221

## Sheet: Apoptosis
HepG2								7721
		Control	S4	S4+fe	S4+U	S4+Nac			Control	S4	S4+Fe	S4+U	S4+Nac
	UL	3.01	4.19	3.95	8.16	5.65		UL	0	1.84	2.15	6.33	2.28
	UR	3.6	5.64	7.98	12.78	7.44		UR	1.1	24.2	19.9	29.83	21.88
	LL	88.66	85.59	82.13	69.54	82.14		LL	93.49	50.43	55.66	40.27	53.71
	LR	4.73	4.59	5.94	9.52	4.77		LR	5.42	23.53	21.29	23.57	22.13
	UL	3.46	4.2	4.29	8.11	5.31		UL	0.01	2.28	2.63	6.65	3.25
	UR	3.35	6.19	8.06	12.23	7.74		UR	1.88	18.06	20.5	30.12	23.2
	LL	89.81	85.11	81.68	69.73	81.11		LL	93.24	61.25	56.68	40.12	50.64
	LR	3.38	4.5	5.97	9.93	5.84		LR	4.87	18.4	20.19	23.1	22.7
	UL	3.27	4.05	4.39	7.57	4.22		UL	0	2.77	3.45	6.49	3.91
	UR	3.19	5.85	7.85	13.2	7.36		UR	1.9	19.02	18.49	28.89	21.16
	LL	90.28	85.42	81.92	68.57	83.52		LL	93.42	57.6	58.53	41.11	54.13
	LR	3.26	4.68	5.84	10.66	4.9		LR	4.68	20.6	19.52	23.51	20.81
		Control	S4	S4+fe	S4+U	S4+Nac			Control	S4	S4+Fe	S4+U	S4+Nac
	UL	3.01	4.19	3.95	8.16	5.65		UL	0	1.84	2.15	6.33	2.28
		3.46	4.2	4.29	8.11	5.31			0.01	2.28	2.63	6.65	3.25
		3.27	4.05	4.39	7.57	4.22			0	2.77	3.45	6.49	3.91
					p=0.00					p=0.00		p=0.00
	UR	3.6	5.64	7.98	12.78	7.44		UR	1.1	24.2	19.9	29.83	21.88
		3.35	6.19	8.06	12.23	7.74			1.88	18.06	20.5	30.12	23.2
		3.19	5.85	7.85	13.2	7.36			1.9	19.02	18.49	28.89	21.16
			p=0.00	p=0.00	p=0.00	p=0.00				p=0.00		p=0.00
	UL+UR	6.61	9.83	11.93	20.94	13.09		UL+UR	1.1	26.04	22.05	36.16	24.16
		6.81	10.39	12.35	20.34	13.05			1.89	20.34	23.13	36.77	26.45
		6.46	9.9	12.24	20.77	11.58			1.9	21.79	21.94	35.38	25.07
	LR	4.73	4.59	5.94	9.52	4.77		LR	5.42	23.53	21.29	23.57	22.13
		3.38	4.5	5.97	9.93	5.84			4.87	18.4	20.19	23.1	22.7
		3.26	4.68	5.84	10.66	4.9			4.68	20.6	19.52	23.51	20.81
					p=0.00					p=0.00
	LL	88.66	85.59	82.13	69.54	82.14		LL	93.49	50.43	55.66	40.27	53.71
		89.81	85.11	81.68	69.73	81.11			93.24	61.25	56.68	40.12	50.64
		90.28	85.42	81.92	68.57	83.52			93.42	57.6	58.53	41.11	54.13
			p=0.00	p=0.00	p=0.00	p=0.00				p=0.00		p=0.00
		Control	S4	S4+fe	S4+U	S4+Nac			Control	S4	S4+Fe	S4+U	S4+Nac
Mean	UL	3.24667	4.14667	4.21	7.94667	5.06	Mean	UL	0.005	2.29667	2.74333	6.49	3.14667
	UR	3.38	5.89333	7.96333	12.7367	7.51333		UR	1.89	20.4267	19.63	29.6133	22.08
	UR+UL	6.62667	10.04	12.1733	20.6833	12.5733		UR+UL	1.895	22.7233	22.3733	36.1033	25.2267
	LR	3.79	4.59	5.91667	10.0367	5.17		LR	4.775	20.8433	20.3333	23.3933	21.88
	LL	89.5833	85.3733	81.91	69.28	82.2567		LL	93.33	56.4267	56.9567	40.5	52.8267
SD	UL	0.225906	0.083865	0.230651	0.327159	0.747061	SD	UL	0.0057735	0.465224	0.657368	0.16	0.819898
	UR	0.20664	0.277549	0.105987	0.48645	0.200333		UR	0.456216	3.30287	1.03184	0.642988	1.0346
	UR+UL	0.175594	0.305123	0.217792	0.309246	0.860484		UR+UL	0.459021	2.9624	0.657597	0.69673	1.15301
	LR	0.816272	0.09	0.0680686	0.577437	0.583866		LR	0.384318	2.57364	0.893663	0.255799	0.969484
	LL	0.833447	0.243379	0.225167	0.622174	1.20923		LL	0.12897	5.5046	1.45487	0.533573	1.90532
		Control	S4	S4+Fer	S4+U	S4+NAC			Control	S4	S4+Fer	S4+U	S4+NAC
Mean	Death cell	3.24667	4.14667	4.21	7.94667	5.06	Mean	Death cell	0.005	2.29667	2.74333	6.49	3.14667
	Late apoptosis	3.38	5.89333	7.96333	12.7367	7.51333		Late apoptosis	1.89	20.4267	19.63	29.6133	22.08
	Early apoptosis	3.79	4.59	5.91667	10.0367	5.17		Early apoptosis	4.775	20.8433	20.3333	23.3933	21.88
	Normal cell	89.5833	85.3733	81.91	69.28	82.2567		Normal cell	93.33	56.4267	56.9567	40.5	52.8267
SD	Death cell	0.225906	0.083865	0.230651	0.327159	0.747061	SD	Death cell	0.0057735	0.465224	0.657368	0.16	0.819898
	Late apoptosis	0.20664	0.277549	0.105987	0.48645	0.200333		Late apoptosis	0.456216	3.30287	1.03184	0.642988	1.0346
	Early apoptosis	0.816272	0.09	0.0680686	0.577437	0.583866		Early apoptosis	0.384318	2.57364	0.893663	0.255799	0.969484
	Normal cell	0.833447	0.243379	0.225167	0.622174	1.20923		Normal cell	0.12897	5.5046	1.45487	0.533573	1.90532

## Sheet: Cell cycle
HepG2								7721
group		Control	SSPH I 4 μM	S4+Fer	S4+U0	S4+NAC		group		Control	SSPH I 4 μM	S4+Fer	S4+U0	S4+NAC
1	Sub-G1	0.86	0	0.15	2.09	2.3		1	Sub-G1	3.18	6.48	6.9	12.86	10.1
	G1	51.28	39.71	42.23	43.52	41.39			G1	50.84	32.98	35.15	43.54	45.68
	G2/M	5.8	11.26	10.03	10.05	10.39			G2/M	10.89	20.63	18.69	15.54	7.08
	S	42.92	49.02	47.73	46.43	48.21			S	38.27	46.39	46.16	40.91	47.24
2	Sub-G1	1.33	0.08	0.95	1.41	2.43		2	Sub-G1	3.18	6.52	6.67	13	10.56
	G1	52.33	38.48	39.71	40.8	39.97			G1	53.99	38.91	34.58	42.12	46.61
	G2/M	2.52	11.33	7.14	9.05	10.4			G2/M	14.96	28.29	20.82	9.33	8.96
	S	45.15	50.2	53.15	50.16	49.63			S	31.05	32.8	44.6	48.56	44.43
3	Sub-G1	0.64	0.89	0.98	1.98	2.85		3	Sub-G1	3.22	7.37	6.85	13.24	10.08
	G1	52.75	39.42	39.94	40.88	38.32			G1	53.78	35.57	32.5	44.4	46.1
	G2/M	5.67	11.07	9.19	9.53	9.87			G2/M	14.57	21.03	16.65	11.31	4.91
	S	41.58	49.52	50.87	49.59	51.8			S	31.65	43.4	50.86	44.29	48.99
	Mean	Control	S4	S4+Fer	S4+U0	S4+NAC			Mean	Control	S4	S4+Fer	S4+U0	S4+NAC
	Sub-G1	0.943333	0.323333	0.693333	1.82667	2.52667			Sub-G1	3.19333	6.79	6.80667	13.0333	10.2467
	G1	52.12	39.2033	40.6267	41.7333	39.8933			G1	52.87	35.82	34.0767	43.3533	46.13
	G2/M	4.66333	11.22	8.78667	9.54333	10.22			G2/M	13.4733	23.3167	18.72	12.06	6.98333
	S	43.2167	49.58	50.5833	48.7267	49.88			S	33.6567	40.8633	47.2067	44.5867	46.8867
	SD	Control	SSPH I 4 μM	S4+Fer	S4+U0	S4+NAC			SD	Control	SSPH I 4 μM	S4+Fer	S4+U0	S4+NAC
	Sub-G1	0.352467	0.492375	0.470779	0.365011	0.28746			Sub-G1	0.023094	0.502693	0.120968	0.19218	0.271539
	G1	0.757166	0.642988	1.39328	1.54782	1.53644			G1	1.76116	2.97289	1.39486	1.1514	0.465725
	G2/M	1.85732	0.134536	1.48662	0.500133	0.30315			G2/M	2.24571	4.31167	2.08516	3.17221	2.02673
	S	1.80339	0.592284	2.72135	2.00929	1.80801			S	4.00651	7.14129	3.25861	3.83362	2.30044
		Control	SSPH I 4 μM	S4+Fer	S4+U0	S4+NAC				Control	SSPH I 4 μM	S4+Fer	S4+U0	S4+NAC
	G1		p=0.00						G1		p=0.00		p=0.003	p=0.000
	G2/M		p=0.00						G2/M		p=0.013		p=0.005	p=0.000
	S		p=0.015						S

## Sheet: HepG2-Wb
1	Erk1/2	group	back ground	Control	SSPH I 4 μM	S4+Fer	S4+U0	S4+NAC		Related protein level		Control	SSPH I 4 μM	S4+Fer	S4+U0	S4+NAC
		Area		1579	1256	1333	1695	1373			Control mean	239612
		gray(mean)	47.255	212.129	232.531	233.584	200.198	243.181		Erk1/2-1	% of control	1.08649	0.971182	1.03658	1.08191	1.12268
		level		260336	232707	248377	259238	269006		Erk1/2-2	% of control	0.913508	0.90196	1.04729	0.888333	0.883207
										Erk1/2	mean	1	0.936571	1.04193	0.985122	1.00294
2	Erk1/2	group	back ground	Control	SSPH I 4 μM	S4+Fer	S4+U0	S4+NAC			SD	0.122317	0.048948	0.00757349	0.13688	0.16933
		Area		1219	1206	1367	1202	1100		Tukey	no significant different					Bonferroni	no significant different
		gray(mean)	37.871	217.434	217.075	221.443	214.955	230.259
		level		218887	216120	250943	212855	211627
1	p-Erk1/2	group	back ground	Control	SSPH I 4 μM	S4+Fer	S4+U0	S4+NAC		Related protein level		Control	SSPH I 4 μM	S4+Fer	S4+U0	S4+NAC
		Area		972	1102	608	324	842			Control mean	157507
		gray(mean)	30.469	206.747	233.19	157.845	34.634	197.764		p-Erk1/2-1	% of control	1.08784	1.41834	0.491689	0.0085676	0.894322
		level		171342	223399	77444.6	1349.46	140862		p-Erk1/2-2	% of control	0.912164	1.4096	0.548915	0.0179615	0.839823
										p-Erk1/2	mean	1	1.41397	0.520302	0.0132646	0.867072
2	p-Erk1/2	group	back ground	Control	SSPH I 4 μM	S4+Fer	S4+U0	S4+NAC			SD	0.124218	0.00617922	0.0404651	0.00664252	0.0385368
		Area		933	1275	738	335	767		Tukey	S4 p<0.05 compared with control					Bonferroni	S4 p<0.05 compared with control
		gray(mean)	33.842	187.832	207.977	150.994	42.287	206.304			S4+Fer, U0 or NAC p<0.05 compared with S4						S4+Fer, U0 or NAC p<0.05 compared with S4
		level		143673	222022	86458.2	2829.08	132278			S4+Fer,S4+U0 p<0.05 compared with control						S4+Fer,S4+U0 p<0.05 compared with control
1	Nrf1	group	back ground	Control	SSPH I 4 μM	S4+Fer	S4+U0	S4+NAC		Related protein level		Control	SSPH I 4 μM	S4+Fer	S4+U0	S4+NAC
		Area		971	1069	1160	1494	1697			Control mean	116531
		gray(mean)	8.536	120.869	235.004	218.711	64.426	222.705		Nrf1-1	% of control	0.936017	2.0775	2.09217	0.716543	3.11886
		level		109075	242094	243803	83499.7	363445		Nrf1-2	% of control	1.06398	2.34342	2.17424	0.82213	3.64474
										Nrf1	mean	1	2.21046	2.1332	0.769336	3.3818
2	Nrf1	group	back ground	Control	SSPH I 4 μM	S4+Fer	S4+U0	S4+NAC			SD	0.0904851	0.188033	0.0580346	0.0746614	0.371853
		Area		933	1356	1094	712	1801		Tukey	S4 p<0.05 compared with control					Bonferroni	S4 p<0.05 compared with control
		gray(mean)	9.291	142.182	210.679	240.888	143.847	245.119			S4+U0 or NAC p<0.05 compared with S4						S4+U0 or NAC p<0.05 compared with S4
		level		123987	273082	253367	95803.9	424726
1	Nrf2	group	back ground	Control	SSPH I 4 μM	S4+Fer	S4+U0	S4+NAC		Related protein level		Control	SSPH I 4 μM	S4+Fer	S4+U0	S4+NAC
		Area		276	973	990	246	1040			Control mean	17861.9
		gray(mean)	83.798	148.442	236.285	241.44	128.702	242.773		Nrf2-1	% of control	0.998872	8.3065	8.73735	0.618433	9.25624
		level		17841.7	148370	156066	11046.4	165334		Nrf2-2	% of control	1.00113	7.24716	7.29904	0.648438	8.16667
										Nrf2	mean	1	7.77683	8.0182	0.633436	8.71145
2	Nrf2	group	back ground	Control	SSPH I 4 μM	S4+Fer	S4+U0	S4+NAC			SD	0.0015949	0.749071	1.01704	0.0212165	0.770448
		Area		268	892	895	247	997		Tukey	S4 p<0.05 compared with control					Bonferroni	S4 p<0.05 compared with control
		gray(mean)	96.157	162.881	241.278	241.827	143.049	242.468			S4+U0 p<0.05 compared with S4						S4+U0 p<0.05 compared with S4
		level		17882	129448	130375	11582.3	145872
1	HO-1	group	back ground	Control	SSPH I 4 μM	S4+Fer	S4+U0	S4+NAC		Related protein level		Control	SSPH I 4 μM	S4+Fer	S4+U0	S4+NAC
		Area		435	588	807	411	532			Control mean	58775.8
		gray(mean)	52.116	182.745	239.449	242.385	196.436	238.282		HO-1-1	% of control	0.966785	1.8741	2.61242	1.00918	1.68505
		level		56823.6	110152	153547	59315.5	99040.3		HO-1-2	% of control	1.03321	2.35981	2.80265	0.993447	1.69667
										HO-1	mean	1	2.11696	2.70754	1.00131	1.69086
2	HO-1	group	back ground	Control	SSPH I 4 μM	S4+Fer	S4+U0	S4+NAC			SD	0.0469728	0.343452	0.134517	0.0111266	0.00821343
		Area		404	717	841	438	523		Tukey	S4 p<0.05 compared with control					Bonferroni	S4 p<0.05 compared with control
		gray(mean)	46.841	197.158	240.286	242.713	180.153	237.516			S4+U0 p<0.05 compared with S4						S4+U0 p<0.05 compared with S4
		level		60728.1	138700	164728	58390.7	99723			S4+Fer p=0.078 compared with S4						S4+Fer p=0.164 compared with S4
1	SLC7A11	group	back ground	Control	SSPH I 4 μM	S4+Fer	S4+U0	S4+NAC		Related protein level		Control	SSPH I 4 μM	S4+Fer	S4+U0	S4+NAC
		Area		445	646	724	439	738			Control mean	79909.1
		gray(mean)	51.105	214.598	239.288	240.587	179.476	240.459		SLC7A11-1	% of control	0.910464	1.52131	1.71676	0.705237	1.74878
		level		72754.4	121566	137185	56354.9	139743		SLC7A11-2	% of control	1.08954	1.86049	1.75114	0.689287	1.61897
										SLC7A11	mean	1	1.6909	1.73395	0.697262	1.68387
2	SLC7A11	group	back ground	Control	SSPH I 4 μM	S4+Fer	S4+U0	S4+NAC			SD	0.126623	0.239839	0.0243053	0.011278	0.0917902
		Area		498	791	775	483	697		Tukey	S4 p<0.05 compared with control					Bonferroni	S4 p<0.05 compared with control
		gray(mean)	53.757	228.584	241.709	234.314	167.795	239.367			S4+U0 p<0.05 compared with S4						S4+U0 p<0.05 compared with S4
		level		87063.8	148670	139932	55080.4	129370
1	ferritin	group	back ground	Control	SSPH I 4 μM	S4+Fer	S4+U0	S4+NAC		Related protein level		Control	SSPH I 4 μM	S4+Fer	S4+U0	S4+NAC
		Area		1357	1918	2235	1134	2013			Control mean	109542
		gray(mean)	38.871	113.629	149.607	163.404	74.177	128.074		ferritin-1	% of control	0.926097	1.9389	2.54086	0.365494	1.63924
		level		101447	212392	278331	40037	179566		ferritin-2	% of control	1.0739	2.14358	2.73927	0.748044	1.38234
										ferritin	mean	1	2.04124	2.64007	0.556769	1.51079
2	ferritin	group	back ground	Control	SSPH I 4 μM	S4+Fer	S4+U0	S4+NAC			SD	0.104514	0.144727	0.140296	0.270504	0.181658
		Area		996	2180	2742	675	2280		Tukey	S4 p<0.05 compared with control					Bonferroni	S4 p<0.05 compared with control
		gray(mean)	67.955	186.065	175.667	177.388	189.351	134.369			S4+U0 p<0.05 compared with S4						S4+U0 p<0.05 compared with S4
		level		117638	234812	300065	81942.3	151424
1	fpn-1	group	back ground	Control	SSPH I 4 μM	S4+Fer	S4+U0	S4+NAC		Related protein level		Control	SSPH I 4 μM	S4+Fer	S4+U0	S4+NAC
		Area		365	609	489	263	579			Control mean	87356.3
		gray(mean)	13.593	232.118	240.271	235.108	226.931	240.387		fpn-1-1	% of control	0.913061	1.58028	1.23999	0.642288	1.5032
		level		79761.6	138047	108321	56107.9	131314		fpn-1-2	% of control	1.08694	1.7001	1.16667	0.628701	1.78733
										fpn-1	mean	1	1.64019	1.20333	0.635495	1.64526
2	fpn-1	group	back ground	Control	SSPH I 4 μM	S4+Fer	S4+U0	S4+NAC			SD	0.12295	0.0847306	0.0518418	0.00960774	0.200912
		Area		430	658	462	259	687		Tukey	S4 p<0.05 compared with control					Bonferroni	S4 p<0.05 compared with control
		gray(mean)	15.151	235.967	240.857	235.749	227.201	242.421			S4+U0 p<0.05 compared with S4						S4+U0 p<0.05 compared with S4
		level		94950.9	148515	101916	54920.9	156134			S4+fe p=0.060 compared with S4						S4+fe p=0.124 compared with S4
1	TFR	group	back ground	Control	SSPH I 4 μM	S4+Fer	S4+U0	S4+NAC		Related protein level		Control	SSPH I 4 μM	S4+Fer	S4+U0	S4+NAC
		Area		569	810	516	582	353			Control mean	21979.8
		gray(mean)	26.539	82.009	241.32	236.242	119.232	202.626		TFR-1	% of control	1.43598	7.91513	4.92302	2.45441	2.828
		level		31562.4	173973	108207	53947.3	62158.7		TFR-2	% of control	0.564023	10.8347	5.43266	3.51523	4.76301
										TFR	mean	1	9.3749	5.17784	2.98482	3.79551
2	TFR	group	back ground	Control	SSPH I 4 μM	S4+Fer	S4+U0	S4+NAC			SD	0.616565	2.06443	0.360368	0.750115	1.36826
		Area		558	1135	655	493	517		Tukey	S4 p<0.05 compared with control					Bonferroni	S4 p<0.05 compared with control
		gray(mean)	33.828	56.045	243.646	216.131	190.55	236.323			S4+U0,S4+NAC p<0.05 compared with S4						S4+U0 p<0.05 compared with S4
		level		12397.1	238143	119408	77263.9	104690			S4+fe p=0.082 compared with S4						S4+fe p=0.174 compared with S4
																	S4+NAC p=0.056 compared with S4
		group	back ground	blank	Control	S4 4h	S4 6h	S4 8h	S4 12h	S4 24h	S6 4h	S6 6h	S6 12h	S6 24h
	Erk1/2	Area		1795	1311	1574	1655	1609	1670	1846	1582	1853	1673	1719
		gray(mean)	4.624	227.631	235.435	208.001	210.619	231.328	235.941	238.015	227.291	194.89	192.259	211.076
		level		400298	302593	320115	340922	364767	386299	430840	352259	352563	313913	354891
		group	back ground	blank	Control	S4 4h	S4 6h	S4 8h	S4 12h	S4 24h	S6 4h	S6 6h	S6 12h	S6 24h
	p-Erk1/2	Area		1593	1515	2251	2012	2261	2448	3090	1362	2790	1366	1496
		gray(mean)	18.973	168.742	178.822	179.494	182.266	218.238	244.58	246.17	159.31	245.803	203.358	49.81
		level		238582	242171	361333	328546	450538	552286	702039	191139	632856	251870	46132.2
		group	back ground	blank	Control	S4 4h	S4 6h	S4 8h	S4 12h	S4 24h	S6 4h	S6 6h	S6 12h	S6 24h
	GADPH	Area		2063	1782	1693	1570	1586	1683	1290	1571	1707	1747	1376
		gray(mean)	8.062	242.96	245.988	246.241	246.074	246.618	237.673	245.194	245.618	245.74	246.374	243.698
		level		484595	423984	403237	373679	378350	386435	305900	373200	405716	416331	324235
			SSPH 4 μM		0	4	6	8	12	24
				Erk1/2	1	1.11234	1.27834	1.35087	1.40068	1.97345
				p-Erk1/2	1	1.56882	1.5393	2.0848	2.50216	4.01798
			SSPH 6 μM		0	4	6	12	24
				Erk1/2	1	1.32255	1.2176	1.05648	1.53365
				p-Erk1/2	1	0.896673	2.73092	1.05917	0.249098

## Sheet: 7721-WB
1	Erk1/2	group	back ground	Control	SSPH I 4 μM	S4+Fer	S4+U0	S4+NAC		Related protein level		Control	SSPH I 4 μM	S4+Fer	S4+U0	S4+NAC
		Area		1221	1334	1252	1081	1296			Control mean	268017
		gray(mean)	18.784	238.805	231.57	233.157	210.503	225.637		Erk1/2-1	% of control	1.00235	1.0591	1.00141	0.773266	1.00024
		level		268646	283857	268395	207248	268081		Erk1/2-2	% of control	0.997654	0.974461	1.04956	0.851169	1.03472
										Erk1/2	mean	1	1.01678	1.02549	0.812217	1.01748
2	Erk1/2	group	back ground	Control	SSPH I 4 μM	S4+Fer	S4+U0	S4+NAC			SD	0.00331838	0.0598487	0.0340477	0.0550857	0.0243785
		Area		1284	1332	1331	1155	1268		Tukey	S4+U0 p<0.05 compared with S4 and control					Bonferroni	S4+U0 p<0.05 compared with S4
		gray(mean)	17.719	225.965	213.794	229.064	215.232	236.427
		level		267388	261172	281300	228128	277322
1	p-Erk1/2	group	back ground	Control	SSPH I 4 μM	S4+Fer	S4+U0	S4+NAC		Related protein level		Control	SSPH I 4 μM	S4+Fer	S4+U0	S4+NAC
		Area		1504	1698	1193	1813	1313			Control mean	303916
		gray(mean)	10.105	214.929	235.198	174.614	12.009	218.765		p-Erk1/2-1	% of control	1.01362	1.25761	0.645768	0.0113582	0.901468
		level		308055	382208	196259	3451.95	273971		p-Erk1/2-2	% of control	0.98638	1.30166	0.699649	0.0368845	0.814306
										p-Erk1/2	mean	1	1.27964	0.672709	0.0241214	0.857887
2	p-Erk1/2	group	back ground	Control	SSPH I 4 μM	S4+Fer	S4+U0	S4+NAC			SD	0.0192619	0.0311471	0.0380996	0.0180498	0.0616333
		Area		1334	1703	1254	1785	1201		Tukey	S4 p<0.05 compared with control					Bonferroni	S4 p<0.05 compared with control
		gray(mean)	11.91	236.63	244.203	181.475	18.19	217.972			S4+Fer, U0 or NAC p<0.05 compared with S4						S4+Fer, U0 or NAC p<0.05 compared with S4
		level		299776	395595	212635	11209.8	247480			S4+U0, S4+fer p<0.05 compared with control						S4+U0, S4+fer p<0.05 compared with control
1	Nrf1	group	back ground	Control	SSPH I 4 μM	S4+Fer	S4+U0	S4+NAC		Related protein level		Control	SSPH I 4 μM	S4+Fer	S4+U0	S4+NAC
		Area		1525	1031	1072	1534	1409			Control mean	75256.9
		gray(mean)	9.711	53.643	204.599	205.74	58.362	237.782		Nrf1-1	% of control	0.890235	2.66992	2.79234	0.991678	4.27007
		level		66996.3	200930	210143	74630.6	321352		Nrf1-2	% of control	1.10977	2.72642	3.1637	1.05531	4.232
										Nrf1	mean	1	2.69817	2.97802	1.02349	4.25103
2	Nrf1	group	back ground	Control	SSPH I 4 μM	S4+Fer	S4+U0	S4+NAC			SD	0.155232	0.0399517	0.262588	0.0449928	0.0269201
		Area		1651	1079	1363	1487	1429		Tukey	S4 p<0.05 compared with control					Bonferroni	S4 p<0.05 compared with control
		gray(mean)	7.582	58.168	197.741	182.263	60.991	230.456			S4+U0 or NAC p<0.05 compared with S4						S4+U0 or NAC p<0.05 compared with S4
		level		83517.5	205182	238090	79419.2	318487
1	Nrf2	group	back ground	Control	SSPH I 4 μM	S4+Fer	S4+U0	S4+NAC		Related protein level		Control	SSPH I 4 μM	S4+Fer	S4+U0	S4+NAC
		Area		480	844	813	580	1045			Control mean	115480
		gray(mean)	18.234	234.927	242.611	243.814	228.029	244.137		Nrf2-1	% of control	0.900698	1.63989	1.58812	1.0537	2.04424
		level		104013	189374	183397	121681	236069		Nrf2-2	% of control	1.0993	1.82101	1.77963	1.06264	2.06862
										Nrf2	mean	1	1.73045	1.68388	1.05817	2.05643
2	Nrf2	group	back ground	Control	SSPH I 4 μM	S4+Fer	S4+U0	S4+NAC			SD	0.140435	0.128076	0.135415	0.0063257	0.0172444
		Area		574	923	906	581	1054		Tukey	S4 p<0.05 compared with control					Bonferroni	S4 p<0.05 compared with control
		gray(mean)	16.645	237.808	244.479	243.479	227.857	243.291			S4+U0 p<0.05 compared with S4						S4+U0 p<0.05 compared with S4
		level		126948	210291	205512	122714	238885
1	HO-1	group	back ground	Control	SSPH I 4 μM	S4+Fer	S4+U0	S4+NAC		Related protein level		Control	SSPH I 4 μM	S4+Fer	S4+U0	S4+NAC
		Area		423	597	806	462	757			Control mean	87293.7
		gray(mean)	19.496	205.142	239.918	243.032	207.351	242.802		HO-1-1	% of control	0.899587	1.50746	2.06395	0.994219	1.93648
		level		78528.3	131592	180170	86789	169043		HO-1-2	% of control	1.10041	1.65309	2.17246	0.979388	1.64935
										HO-1	mean	1	1.58028	2.11821	0.986803	1.79292
2	HO-1	group	back ground	Control	SSPH I 4 μM	S4+Fer	S4+U0	S4+NAC			SD	0.142005	0.102976	0.0767257	0.010487	0.203033
		Area		459	664	864	427	664		Tukey	S4 p<0.05 compared with control					Bonferroni	S4 p<0.1 compared with control
		gray(mean)	24.627	233.906	241.953	244.12	224.848	241.461			S4+Fer, S4+U0 p<0.05 compared with S4						S4+Fer, S4+U0 p<0.1 compared with S4
		level		96059.1	144304	189642	85494.4	143978
1	SLC7A11	group	back ground	Control	SSPH I 4 μM	S4+Fer	S4+U0	S4+NAC		Related protein level		Control	SSPH I 4 μM	S4+Fer	S4+U0	S4+NAC
		Area		687	484	504	546	709			Control mean	37781.9
		gray(mean)	10.273	61.307	234.14	218.375	73.212	241.505		SLC7A11-1	% of control	0.927968	2.86782	2.77603	0.909555	4.33921
		level		35060.4	108352	104883	34364.7	163943		SLC7A11-2	% of control	1.07203	3.32732	2.87128	1.0511	4.7458
										SLC7A11	mean	1	3.09757	2.82365	0.980326	4.5425
2	SLC7A11	group	back ground	Control	SSPH I 4 μM	S4+Fer	S4+U0	S4+NAC			SD	0.101869	0.324914	0.0673585	0.100085	0.287498
		Area		495	538	474	487	763		Tukey	S4 p<0.05 compared with control					Bonferroni	S4 p<0.05 compared with control
		gray(mean)	6.67	88.495	240.336	235.536	88.215	241.67			S4+U0, S4+NAC p<0.05 compared with S4						S4+U0, S4+NAC p<0.05 compared with S4
		level		40503.4	125712	108482	39712.4	179305
1	ferritin	group	back ground	Control	SSPH I 4 μM	S4+Fer	S4+U0	S4+NAC		Related protein level		Control	SSPH I 4 μM	S4+Fer	S4+U0	S4+NAC
		Area		496	665	737	616	883			Control mean	96706.5
		gray(mean)	19.52	212.163	238.786	137.172	135.773	104.747		ferritin-1	% of control	0.988051	1.50778	0.896626	0.740507	0.778184
		level		95550.9	145812	86709.5	71611.8	75255.4		ferritin-2	% of control	1.01195	1.43364	0.948826	0.76524	0.730413
										ferritin	mean	1	1.47071	0.922726	0.752874	0.754299
2	ferritin	group	back ground	Control	SSPH I 4 μM	S4+Fer	S4+U0	S4+NAC			SD	0.0168982	0.0524264	0.036911	0.0174886	0.0337792
		Area		498	664	800	578	793		Tukey	S4 p<0.05 compared with control					Bonferroni	S4 p<0.05 compared with control
		gray(mean)	20.042	216.552	228.84	134.739	148.076	109.116			S4+Fer, U0 or NAC p<0.05 compared with S4						S4+Fer, U0 or NAC p<0.05 compared with S4
		level		97862	138642	91757.6	74003.7	70635.7
1	fpn-1	group	back ground	Control	SSPH I 4 μM	S4+Fer	S4+U0	S4+NAC		Related protein level		Control	SSPH I 4 μM	S4+Fer	S4+U0	S4+NAC
		Area		638	822	633	555	604			Control mean	115638
		gray(mean)	53.412	241.817	243.636	240.761	98.211	241.579		fpn-1-1	% of control	1.03947	1.35219	1.02555	0.215011	0.982835
		level		120202	156364	118592	24863.4	113653		fpn-1-2	% of control	0.960527	1.17663	1.02318	0.284757	1.01513
										fpn-1	mean	1	1.26441	1.02436	0.249884	0.998982
2	fpn-1	group	back ground	Control	SSPH I 4 μM	S4+Fer	S4+U0	S4+NAC			SD	0.0558236	0.124137	0.00167377	0.0493174	0.0228347
		Area		573	696	613	467	608		Tukey	S4 p<0.05 compared with control					Bonferroni	S4 p=0.100 compared with control
		gray(mean)	47.551	241.396	243.044	240.566	118.062	240.622			S4+U0 or NAC p<0.05 compared with S4						S4+U0 p<0.05 compared with S4
		level		111073	136063	118318	32928.6	117387			S4+Fer p=0.070 compared with S4						S4+NAC p=0.098 compared with S4
1	TFR	group	back ground	Control	SSPH I 4 μM	S4+Fer	S4+U0	S4+NAC		Related protein level		Control	SSPH I 4 μM	S4+Fer	S4+U0	S4+NAC
		Area		743	1142	901	667	927			Control mean	75987.1
		gray(mean)	30.816	154.252	242.63	238.041	237.691	240.708		TFR-1	% of control	1.20695	3.18333	2.45713	1.81591	2.56057
		level		91712.9	241892	186710	137986	194570		TFR-2	% of control	0.793045	3.0556	2.33042	1.89988	2.23768
										TFR	mean	1	3.11946	2.39377	1.85789	2.39912
2	TFR	group	back ground	Control	SSPH I 4 μM	S4+Fer	S4+U0	S4+NAC			SD	0.292678	0.090313	0.0895945	0.0593751	0.228316
		Area		721	1131	819	669	781		Tukey	S4 p<0.05 compared with control					Bonferroni	S4 p<0.05 compared with control
		gray(mean)	21.566	105.146	226.859	237.783	237.36	239.28			S4+Fer, U0 or NAC p<0.05 compared with S4						S4+U0 p<0.05 compared with S4
		level		60261.2	232186	177082	144366	170035									S4+fe p=0.095 compared with S4
																	S4+NAC p=0.097 compared with S4

## Sheet: JC1
	DAPI	Control	SSPH I 4 μM	S4+Fer	S4+U0	S4+NAC			JC1-polymer	Control	SSPH I 4 μM	S4+Fer	S4+U0	S4+NAC
IntDen	1	746671103	590540686	447657808	311233142	163462215		%of control	1	1.01769	0.147359	0.37113	0.320177	0.38524
	2	1054215816	463444771	456430914	311974952	149942377			2	1.0226	0.118074	0.467655	0.331823	0.249998
	3	835650549	260004765	364543955	236875986	182343213			3	0.959706	0.160734	0.531151	0.377759	0.295478
	mean	8.78846e+08	4.37997e+08	422877559	2.86695e+08	1.65249e+08
									JC1-monomer	Control	SSPH I 4 μM	S4+Fer	S4+U0	S4+NAC
	JC1-polymer	Control	SSPH I 4 μM	S4+Fer	S4+U0	S4+NAC		%of control	1	0.838409	4.45744	0.737069	0.561838	0.806234
IntDen	1	370778402	85199536	168475836	149051784	163413998			2	1.17425	4.60413	1.12381	0.719304	0.56253
	2	526021001	53574742	216454210	154841286	97275039			3	0.987338	7.45213	0.882385	0.951266	0.772352
	3	391318721	40916423	196351248	133843468	139815433
									mean	Control	SSPH I 4 μM	S4+Fer	S4+U0	S4+NAC
	JC1-monomer	Control	SSPH I 4 μM	S4+Fer	S4+U0	S4+NAC			JC1-polymer	1	0.142056	0.456645	0.343253	0.310238
IntDen	1	43657019	368337891	47821280	37381692	48878770			JC1-monomer	1	5.50457	0.914421	0.744136	0.713705
	2	86329671	298577119	74342087	47972658	31283249
	3	57538585	271126843	46620280	48170918	52233207			SD	Control	SSPH I 4 μM	S4+Fer	S4+U0	S4+NAC
									JC1-polymer	0.0349819	0.021819	0.0805767	0.0304453	0.0688186
									JC1-monomer	0.16828	1.68823	0.195351	0.195898	0.132013
Adjusted	JC1-polymer	Control	SSPH I 4 μM	S4+Fer	S4+U0	S4+NAC
IntDen	1	4.36413e+08	6.31914e+07	1.5915e+08	1.373e+08	1.65201e+08
	2	4.38517e+08	5.06329e+07	2.00542e+08	1.42294e+08	1.07205e+08			JC1-polymer	Control	SSPH I 4 μM	S4+Fer	S4+U0	S4+NAC
	3	4.11546e+08	6.89267e+07	2.27771e+08	1.61993e+08	1.26708e+08		%of total	1	0.890431	0.158659	0.631886	0.712127	0.934497
									2	0.894724	0.127127	0.796229	0.738028	0.606433
Adjusted	JC1-monomer	Control	SSPH I 4 μM	S4+Fer	S4+U0	S4+NAC			3	0.839694	0.173058	0.904338	0.840199	0.716756
IntDen	1	5.13851e+07	2.73192e+08	4.51741e+07	3.44344e+07	4.94131e+07
	2	7.19686e+07	2.82182e+08	6.8877e+07	4.40853e+07	3.44768e+07			JC1-monomer	Control	SSPH I 4 μM	S4+Fer	S4+U0	S4+NAC
	3	6.05128e+07	4.56733e+08	5.40804e+07	5.8302e+07	4.73366e+07		%of total	1	0.104843	0.685919	0.179359	0.178599	0.279517
									2	0.146841	0.708491	0.273468	0.228655	0.195026
	mean	Control	SSPH I 4 μM	S4+Fer	S4+U0	S4+NAC			3	0.123467	1.14675	0.21472	0.302392	0.267771
	JC1-polymer	4.28825e+08	6.0917e+07	1.95821e+08	1.47196e+08	1.33038e+08
	JC1-monomer	6.12888e+07	3.37369e+08	5.60438e+07	4.56072e+07	4.37422e+07			mean	Control	SSPH I 4 μM	S4+Fer	S4+U0	S4+NAC
									JC1-polymer	0.87495	0.152948	0.777484	0.763451	0.752562
	SD	Control	SSPH I 4 μM	S4+Fer	S4+U0	S4+NAC			JC1-monomer	0.12505	0.847052	0.222516	0.236549	0.247438
	JC1-polymer	1.50011e+07	9.35655e+06	3.45533e+07	1.30557e+07	2.95112e+07
	JC1-monomer	1.03137e+07	1.0347e+08	1.19728e+07	1.20064e+07	8.09094e+06			SD	Control	SSPH I 4 μM	S4+Fer	S4+U0	S4+NAC
									JC1-polymer	0.0306074	0.023492	0.13719	0.0677153	0.166937
									JC1-monomer	0.0210434	0.259788	0.0475367	0.0622727	0.0457683

## Sheet: Mito
	Control	SSPH I	Fer	U0	NAC	S+F	S+U	S+N
mean	61.068	32.424	51.4705	55.77	47.281	42.4025	46.4085	35.839
SD	25.7621	15.7659	16.1935	22.1356	19.2982	15.2182	15.8663	12.148
8	90.79	71.59	25.63	96.61	47.63	78.26	55.58	43.38
8	80.4	26.4	29	67.01	81.08	31.14	54.04	62.27
8	44.22	22.02	73.35	90.48	72.73	31.78	49.41	35.51
8	90.93	38.91	39.81	67.78	52.43	30.41	29.27	29.07
8	40.79	41.62	42.19	39.81	23.32	35.11	55.97	42.45
8	60.41	19.85	72.47	33.54	47.01	26.17	51.97	21.54
8	26.83	23.26	44.38	43.68	91.02	24	35.17	40.72
8	114.34	16.55	76.49	65	47.43	53.41	38.67	18.87
8	57.27	28.3	54.04	28.02	39	31.78	45.18	26.42
8	37.48	25.5	49.4	64.28	53.67	26.48	54.08	54.49
8	30.89	38.48	66.48	59.62	46.07	32.06	46.69	47.04
8	104	18.68	40.31	56.3	31.38	43.01	58.05	36.4
8	62.63	23.09	77.41	48.08	50.09	68.68	25.5	43.38
8	55.04	40.25	35.44	22.67	31.78	44.1	23.41	20.25
8	46.75	59.91	33.38	61.01	68.01	48.83	36.69	42.15
8	86.33	32.2	38.28	67.08	29	65.15	58.9	48.47
8	69.46	17.89	55.23	96.1	29.83	54.57	27.89	25.63
8	42.45	23.71	63.03	24.21	34.99	43.93	28	26
8	51.55	60.42	56.01	45.22	52.15	34	70.46	25.81
8	28.8	19.85	57.08	38.9	17	45.18	83.24	26.93
	pixle	μm
	325	5
	Control	SSPH I	Fer	U0	NAC	S+F	S+U	S+N
mean	0.939508	0.498831	0.791854	0.858	0.7274	0.652346	0.713977	0.551369
SD	0.39634	0.242552	0.24913	0.340547	0.296896	0.234127	0.244096	0.186893

## Sheet: Animal
	date	20240429	d1						date	20240502	d4						date	20240506	d8						date	20240509	d11						date	20240513	d15
	group	ID	weight	L(mm)	W(mm)	V			group	ID	weight	L(mm)	W(mm)	V			group	ID	weight	L(mm)	W(mm)	V			group	ID	weight	L(mm)	W(mm)	V			group	ID	weight	L(mm)	W(mm)	V				tumor weight（mg）
Control	1	1	22.7	5.88	4.83	68.587		Control	1	1	24.4	7.67	6.96	185.774		Control	1	1	24.3	10.65	8.67	400.274		Control	1	1	21.5	12.3	10.34	657.531		Control	1	1	20.5	13.27	10.45	724.559				1113.36
	1	2	22.4	5.29	5.28	73.7384			1	2	23.5	6.99	6.25	136.523			1	2	24.3	13.49	12.46	1047.17			1	2	24.2	14.95	12.69	1203.74			1	2	23.3	16.73	14.83	1839.71				2185.84
	1	3	23.8	4.7	4.66	51.0317			1	3	25	5.65	5.13	74.3452			1	3	25.2	9.12	8.2	306.614			1	3	25.6	9.25	8.79	357.346			1	3	24	10.84	10.55	603.26				925.58
	1	4	22.2	7.24	4.65	78.2735			1	4	22.6	7.99	6.15	151.101			1	4	23	10.5	9.84	508.334			1	4	21.6	11.7	8.86	459.223			1	4	20.4	12.88	11.21	809.277				1285.4
	1	5	23.4	6.59	5.44	97.5109			1	5	23.3	7.54	6.85	176.898			1	5	23.4	15.73	10.37	845.778			1	5	22.4	18.2	13.01	1540.27			1	5	21.1	19.66	14.89	2179.43				2641.96
SSPH	2	1	24.9	6.96	5.06	89.1005		SSPH	2	1	26.1	6.25	4.83	72.9028		SSPH	2	1	24.3	8.88	7.5	249.75		SSPH	2	1	22.1	9.43	8.67	354.421		SSPH	2	1	22.4	10.76	9.67	503.078				693.71
	2	2	22.3	5.79	4.7	63.9506			2	2	23.5	6.49	6.33	130.024			2	2	21.4	7.64	7.08	191.483			2	2	21.5	9.67	7.99	308.667			2	2	22.6	10.05	10	502.5				712.57
	2	3	22.3	5.79	4.56	60.1975			2	3	23.3	5.83	5.4	85.0014			2	3	20.8	7.5	6.1	139.537			2	3	20.2	9.14	7.99	291.749			2	3	21.1	9.12	7.1	229.87				345.02
	2	4	22.7	6.05	5.08	78.0644			2	4	23.8	6.64	5.58	103.373			2	4	21.3	9.81	8.32	339.536			2	4	20.3	10.25	9.95	507.388			2	4	21.2	10.76	9.58	493.757				738.64
	2	5	23.4	5.27	4.45	52.1796			2	5	25.2	5.41	5.13	71.1872			2	5	22.6	6.07	5.34	86.5448			2	5	22.5	6.52	6.3	129.389			2	5	23.8	9.56	6.7	214.574				302.94
U0	3	1	24	4.56	4.14	39.0783		U0	3	1	25	6.94	5.64	110.379		U0	3	1	25.5	9.46	7.59	272.486		U0	3	1	24.1	10.13	7.95	320.121		U0	3	1	24.6	11.02	8.66	413.226				603.87
	3	2	22	5.15	4.91	62.0784			3	2	23.4	6.62	5.59	103.431			3	2	24	8.3	6.51	175.877			3	2	22.8	10.67	10.35	571.499			3	2	23	10.1	10.04	509.048				700.98
	3	3	23.6	4.38	3.52	27.135			3	3	24.9	6.24	5.5	94.38			3	3	25.4	7.3	6.32	145.79			3	3	21.9	8.99	6.85	210.917			3	3	20.3	10.1	8.88	398.215				518.85
	3	4	21.2	7.38	5.67	118.629			3	4	22.9	8.29	6.05	151.717			3	4	22.3	10.27	7.21	266.938			3	4	19.8	11.6	10.17	599.888			3	4	21.8	13.57	12.94	1136.1				1504.18
	3	5	23.5	7.7	5.34	109.785			3	5	24.5	7.36	6.27	144.671			3	5	24.8	9.18	7.16	235.309			3	5	22.5	10.82	10.04	545.337			3	5	21.9	12.25	11.19	766.949				1056.07
S+U	4	1	21.9	5.71	4.74	64.145		S+U	4	1	23.4	7.46	5.35	106.762		S+U	4	1	22.1	7.65	5.57	118.67		S+U	4	1	19	8.58	7.64	250.406		S+U	4	1	20.6	9.55	8.15	317.167				447.6
	4	2	22.7	5.59	4.75	63.0622			4	2	24.6	5.57	4.84	65.2403			4	2	23.8	6.63	6.17	126.198			4	2	21	7.6	6.66	168.551			4	2	20.8	8.15	7.57	233.517				366.02
	4	3	22.9	6.77	5.47	101.282			4	3	23.8	7.97	5.62	125.864			4	3	22.6	9.87	6.78	226.854			4	3	21	11.78	8.7	445.814			4	3	20.3	13.19	9.98	656.865				805.77
	4	4	23	4.85	4.4	46.948			4	4	24.1	4.95	4.25	44.7047			4	4	24.8	6.74	5.36	96.8188			4	4	24.3	7	6.12	131.09			4	4	22.5	9.51	8.27	325.208				465.39
	4	5	22	5.23	4.67	57.0303			4	5	23.7	5.59	5.13	73.5557			4	5	22.6	6.75	6.45	140.408			4	5	22.1	8.32	7.31	222.294			4	5	20.4	9.48	8.88	373.77				512.73
		体重、肿瘤体积无统计学差异																	SSPH体重与U0相比p<0.05								体重无统计学差异							体重无统计学差异
																			瘤体积Control与各组相比p<0.05								瘤体积S，S+U与Control相比p<0.05							瘤体积S，S+U与Control相比p<0.05				U0 p=0.149				瘤重S，S+U与Control相比p<0.05，U与control相比p=0.071
	Group	Mean Weight	SD	Mean V	Sd	Inhibitory R	Q value		Group	Mean Weight	SD	Mean V	Sd	Inhibitory R	Q value		Group	Mean Weight	SD	Mean V	Sd	Inhibitory R	Q value		Group	Mean Weight	SD	Mean V	Sd	Inhibitory R	Q value		Group	Mean Weight	SD	Mean V	Sd	Inhibitory R	Q value		Group	Mean tumor Weight	SD	Inhibitory R	Q value
	1	22.9	0.678233	73.8283	16.7913				1	23.76	0.944987	144.928	44.1053				1	24.04	0.861974	621.635	313.208				1	23.06	1.7855	843.622	508.394				1	21.86	1.67422	1231.25	724.298				1	1630.43	744.126
	2	23.12	1.09179	68.6985	14.7618	0.0694825	0.985319		2	24.38	1.21532	92.4976	24.6006	0.36177	0.910663		2	22.08	1.40606	201.37	98.1533	0.676063	0.871491		2	21.32	1.04019	318.323	135.595	0.622671	0.890203		2	22.22	1.11445	388.756	152.165	0.684258	0.827044		2	558.576	215.264	0.657405	0.835255
	3	22.86	1.19917	71.3412	41.2159	0.0336869			3	24.14	0.939681	120.916	25.661	0.165684			3	24.4	1.31719	219.28	56.2222	0.647252			3	22.22	1.57385	449.552	173.454	0.467117			3	22.32	1.59593	644.708	311.914	0.476377			3	876.79	405.979	0.462233
	4	22.5	0.514782	66.4935	20.6102	0.0993485			4	23.92	0.454973	83.2253	32.6834	0.425748			4	23.18	1.10091	141.79	50.0945	0.771908			4	21.48	1.93313	243.631	122.149	0.711208			4	20.92	0.903881	381.306	162.089	0.690309			4	519.502	168.56	0.681371
																																										Control	SSPH I	U0126	S+U
		V	Group	1	4	8	11	15		1	4	8	11	15																											1	0.317136	0.574523	0.629625	0.725471
			Control	73.8283	144.928	621.635	843.622	1231.25		16.7913	44.1053	313.208	508.394	724.298																											2	-0.340654	0.562955	0.570064	0.775507
			SSPH I	68.6985	92.4976	201.37	318.323	388.756		14.7618	24.6006	98.1533	135.595	152.165																											3	0.432309	0.788387	0.681771	0.505792
			U0126	71.3412	120.916	219.28	449.552	644.708		41.2159	25.661	56.2222	173.454	311.914																											4	0.211618	0.546966	0.0774324	0.71456
			S+U	66.4935	83.2253	141.79	243.631	381.306		20.6102	32.6834	50.0945	122.149	162.089																											5	-0.620409	0.814196	0.352274	0.685524
		Weight	Group	1	4	8	11	15		1	4	8	11	15																											Group	inhibit rate	SD
			Control	22.9	23.76	24.04	23.06	21.86		0.678233	0.944987	0.861974	1.7855	1.67422																											Control	0	0.456399
			SSPH I	23.12	24.38	22.08	21.32	22.22		1.09179	1.21532	1.40606	1.04019	1.11445																											SSPH I	0.657405	0.132029
			U0126	22.86	24.14	24.4	22.22	22.32		1.19917	0.939681	1.31719	1.57385	1.59593																											U0126	0.462233	0.249001
			S+U	22.5	23.92	23.18	21.48	20.92		0.514782	0.454973	1.10091	1.93313	0.903881																											S+U	0.681371	0.103384
																																									day	1	4	8	11	15
		inhibitory rate		group	ID	8	11	15																																	Tumor volume	0.985319	0.910663	0.871491	0.890203	0.827044
			mean Control			621.635	843.622	1231.25		Group	Mean tumor Weight	SD	Inhibitory R																												Tumor weight					0.835255
			Control	1	1	0.356094	0.220586	0.411524		Control	1630.43	744.126
				1	2	-0.684546	-0.426876	-0.494182		SSPH I	558.576	215.264	0.657405
				1	3	0.506761	0.576414	0.510041		U0126	876.79	405.979	0.462233
				1	4	0.182262	0.455654	0.342717		S+U	519.502	168.56	0.681371
				1	5	-0.360571	-0.825778	-0.770101
			SSPH	2	1	0.598237	0.579881	0.591408
				2	2	0.691969	0.634117	0.591877
				2	3	0.775531	0.654171	0.813303
				2	4	0.453802	0.398561	0.598978
				2	5	0.860779	0.846626	0.825726
			U0	3	1	0.561662	0.62054	0.664384
				3	2	0.717073	0.322566	0.586559
				3	3	0.765474	0.749987	0.676576
				3	4	0.570586	0.288915	0.0772723
				3	5	0.621467	0.353577	0.377096
			S+U	4	1	0.8091	0.703178	0.742401
				4	2	0.796989	0.800205	0.810341
				4	3	0.635068	0.471548	0.466504
				4	5	0.844251	0.84461	0.735871
				4	8	0.77413	0.7365	0.69643
		inhibitory rate		day 8	day 11	day 15		8	11	15
			Control	-8.88178e-17	0	0		0.503846	0.602633	0.588265
			SSPH I	0.676063	0.622671	0.684258		0.157895	0.160729	0.123586
			U0126	0.647252	0.467117	0.476377		0.0904426	0.205607	0.253332
			S+U	0.771908	0.711208	0.690309		0.0805851	0.144791	0.131646
																	Control			SSPH			U0126			S+U
																	1	2	3	4	5	6	7	8	9	10	11	12

## Sheet: Animal-WB
	Erk1/2		group	back ground	Control	SSPH I	U0126	S4+U0		Related protein level		Control	SSPH I	U0126	S+U0
		1	Area		1044	1040	949	1250			Control mean	164581
			gray(mean)	8.944	190.75	187.492	159.208	171.461		1	% of control	1.15327	1.12826	0.866448	1.23433
			level		189805	185690	142601	203146		2	% of control	1.00319	0.933155	0.590201	1.32309
		2	Area		1035	991	636	1287		3	% of control	0.843545	0.80402	0.687677	1.44287
			gray(mean)		168.466	163.918	161.673	178.14		Erk1/2	mean	1	0.955145	0.714775	1.33343
			level		165105	153579	97135.6	217755			SD	0.154886	0.163235	0.140103	0.104656
		3	Area		796	1049	804	1430		Tukey	S+U0 p<0.05 compared with S and U0
			gray(mean)		183.355	135.089	149.713	175.006		Bonferroni	S+U0 p<0.05 compared with U0
			level		138831	132326	113178	237469
	p-Erk/2		group	back ground	Control	SSPH I	U0126	S4+U0		Related protein level		Control	SSPH I	U0126	S+U0
		1	Area		1771	1634	1002	553			Control mean	382500
			gray(mean)	9.328	246.742	239.868	126.536	127.728		1	% of control	1.09924	0.984844	0.307039	0.171177
			level		420460	376702	117442	65475.2		2	% of control	1.00728	0.965381	0.326681	0.307837
		2	Area		1806	1713	906	893		3	% of control	0.893475	0.931126	0.260215	0.362151
			gray(mean)		222.664	224.89	147.248	141.184		p-Erk1/2	mean	1	0.96045	0.297979	0.280388
			level		385285	369258	124956	117747			SD	0.103077	0.0271959	0.034147	0.0984014
		3	Area		1463	1640	1120	836		Tukey	U0，S+U0 p<0.05 compared with Control and S
			gray(mean)		242.926	226.496	98.196	175.025		Bonferroni	U0，S+U0 p<0.05 compared with Control and S
			level		341754	356156	99532.2	138523
	Nrf1		group	back ground	Control	SSPH I	U0126	S4+U0		Related protein level		Control	SSPH I	U0126	S+U0
		1	Area		532	1647	480	818			Control mean	88521.7
			gray(mean)	15.878	183.532	248.467	196.39	242.789		1	% of control	1.00757	4.32746	0.978808	2.09681
			level		89191.9	383074	86645.8	185613		2	% of control	0.798675	3.88289	0.884473	2.56735
		2	Area		458	1480	450	995		3	% of control	1.19375	3.43834	1.2637	1.72198
			gray(mean)		170.245	248.121	189.867	244.286		Nrf1	mean	1	3.8829	1.04233	2.12871
			level		70700.1	343720	78295	227266			SD	0.197648	0.444558	0.197431	0.423586
		3	Area		673	1322	498	675		Tukey	S p<0.05 compared with Control
			gray(mean)		172.896	246.111	240.506	241.704			S+U0 p<0.05 compared with S
			level		105673	304368	111865	152433		Bonferroni	S p<0.05 compared with Control
											S+U0 p<0.05 compared with S
	Nrf2		group	back ground	Control	SSPH I	U0126	S4+U0		Related protein level		Control	SSPH I	U0126	S+U0
		1	Area		187	509	478	314			Control mean	27346.7
			gray(mean)	21.745	192.481	238.79	65.23	202.115		1	% of control	1.16751	4.03982	0.760085	2.07104
			level		31927.6	110476	20785.8	56636.2		2	% of control	0.977237	3.9217	0.505751	2.61634
		2	Area		275	500	493	335		3	% of control	0.85525	4.88157	0.600794	3.26595
			gray(mean)		118.924	236.236	49.799	235.322		Nrf2	mean	1	4.28103	0.62221	2.65111
			level		26724.2	107246	13830.6	71548.3			SD	0.157371	0.523427	0.128512	0.598215
		3	Area		448	611	372	416		Tukey	S p<0.05 compared with Control
			gray(mean)		73.951	240.231	65.911	236.44			S+U0 p<0.05 compared with S
			level		23388.3	133495	16429.8	89313.1		Bonferroni	S p<0.05 compared with Control
											S+U0 p<0.05 compared with S
	TFR		group	back ground	Control	SSPH I	U0126	S4+U0		Related protein level		Control	SSPH I	U0126	S+U0
		1	Area		415	643	572	405			Control mean	63045.8
			gray(mean)	19.405	226.352	243.243	100.825	238.079		1	% of control	1.36223	2.28291	0.738705	1.40474
			level		85883	143928	46572.2	88563		2	% of control	1.01317	1.965	0.573399	1.3612
		2	Area		319	566	416	388		3	% of control	0.6246	2.11388	0.785122	1.62189
			gray(mean)		219.643	238.283	106.305	240.585		TFR	mean	1	2.1206	0.699076	1.46261
			level		63875.9	123885	36150.4	85817.8			SD	0.368993	0.159061	0.111286	0.139648
		3	Area		227	602	512	469		Tukey	S p<0.05 compared with Control
			gray(mean)		192.878	240.786	116.082	237.429			S+U0 p<0.05 compared with S
			level		39378.4	133271	49498.6	102253		Bonferroni	S p<0.05 compared with Control
											S+U0 p<0.05 compared with S
	HO-1		group	back ground	Control	SSPH I	U0126	S4+U0		Related protein level		Control	SSPH I	U0126	S+U0
		1	Area		459	1006	447	743			Control mean	88658.7
			gray(mean)	5.905	241.569	246.733	150.121	244.699		1	% of control	1.22007	2.73265	0.72711	2.0012
			level		108170	242273	64464.6	177424		2	% of control	0.780805	2.82007	0.579089	2.15512
		2	Area		477	1039	657	795		3	% of control	0.999125	2.53649	0.527728	1.66925
			gray(mean)		151.031	246.544	84.05	246.245		HO-1	mean	1	2.6964	0.611309	1.94186
			level		69225.1	250024	51341.3	191070			SD	0.219634	0.145224	0.103522	0.248316
		3	Area		390	937	562	623		Tukey	S p<0.05 compared with Control
			gray(mean)		233.036	245.907	89.157	243.454			S+U0 p<0.05 compared with S
			level		88581.1	224882	46787.6	147993		Bonferroni	S p<0.05 compared with Control
											S+U0 p<0.05 compared with S
	SLC7A11		group	back ground	Control	SSPH I	U0126	S4+U0		Related protein level		Control	SSPH I	U0126	S+U0
		1	Area		240	487	128	530			Control mean	28128.1
			gray(mean)	5.243	117.567	234.322	18.008	41.905		1	% of control	0.958393	3.9662	0.0580886	0.6908
			level		26957.8	111561	1633.92	19430.9		2	% of control	1.00345	3.30513	0.0648781	0.599131
		2	Area		337	399	128	530		3	% of control	1.03816	3.89843	0.0837892	0.403374
			gray(mean)		88.997	238.243	19.5	37.04		SLC7A11	mean	1	3.72325	0.0689186	0.564435
			level		28225.1	92967	1824.9	16852.4			SD	0.0399937	0.363684	0.0133182	0.14682
		3	Area		381	468	145	501		Tukey	S p<0.05 compared with Control
			gray(mean)		81.887	239.549	21.497	27.89			S+U0 p<0.05 compared with S
			level		29201.4	109655	2356.83	11346.1		Bonferroni	S p<0.05 compared with Control
											S+U0 p<0.05 compared with S

## Sheet: ROS
			1	2	3	4	5	6
	HepG2		Control	S4	S6	S4+Fer	S4+U0	S4+NAC		Tukey
		R1	56.71	98.77	124.53	71.88	71.38	61.4		S4,S6 p=0.000 compared with Control
		R2	50.28	90.62	111.78	67.02	67.24	65.93		S4+Fer, U0 or NAC p=0.000 compared with Control
		R3	53.45	91.34	126.69	72.25	68.36	69.05
		mean	53.48	93.5767	121	70.3833	68.9933	65.46		Bonferroni
		SD	3.2151	4.51194	8.05746	2.9186	2.14143	3.8466		S4,S6 p=0.000 compared with Control
										S4+Fer, U0 or NAC p=0.000 compared with Control
			Control	S4	S6	S4+Fer	S4+U0	S4+NAC
		R1	1.0604	1.84686	2.32853	1.34405	1.3347	1.14809
	% of control	R2	0.940165	1.69447	2.09013	1.25318	1.25729	1.2328
		R3	0.999439	1.70793	2.36892	1.35097	1.27823	1.29114
		mean	1	1.74975	2.26253	1.31607	1.29008	1.22401
		SD	0.0601179	0.0843669	0.150663	0.0545737	0.0400417	0.0719259
			1	2	3	4	5	6
	SMMC-7721		Control	S4	S6	S4+Fer	S4+U0	S4+NAC		Tukey
		R1	40.57	112.08	125.86	88.95	82.04	80.54		S4,S6 p=0.000 compared with Control
		R2	44.62	108.97	114.73	84.62	77.43	87.06		S4+Fer, U0 or NAC p=0.000 compared with Control
		R3	45.86	101.64	118.93	85.7	74.11	83.94
		mean	43.6833	107.563	119.84	86.4233	77.86	83.8467		Bonferroni
		SD	2.76659	5.36026	5.62052	2.2538	3.98245	3.261		S4,S6 p=0.000 compared with Control
										S4+Fer, U0 or NAC p=0.000 compared with Control
			Control	S4	S6	S4+Fer	S4+U0	S4+NAC
		R1	0.928729	2.56574	2.88119	2.03625	1.87806	1.84372
	% of control	R2	1.02144	2.49454	2.6264	1.93712	1.77253	1.99298
		R3	1.04983	2.32675	2.72255	1.96185	1.69653	1.92156
		mean	1	2.46234	2.74338	1.97841	1.78237	1.91942
		SD	0.0633329	0.122707	0.128665	0.0515941	0.0911663	0.0746509
			1	2	3	4
	Animals		Control	SSPH I	U0126	S+U0		Tukey
		1	53.38	91.65	51.38	87.84		S p<0.05 compared with Control
		2	49.07	87.26	42.97	82.47		S+U p<0.05 compared with S
		3	55.02	103.58	50.21	76.52
		4	51.38	98.43	40.09	98.68
		5	45.27	112.54	45.5	82.74
		mean	50.824	98.692	46.03	85.65		Bonferroni
		SD	3.82008	9.94998	4.7703	8.31436		S p<0.05 compared with Control
								S+U p=0.066 compared with S
			Control	SSPH I	U0126	S+U0
		1	1.05029	2.03801	1.01094	1.72832
	% of control	2	0.965489	1.71691	0.845467	1.62266
		3	1.08256	1.80328	0.987919	1.50559
		4	1.01094	1.93668	0.788801	1.9416
		5	0.890721	2.21431	0.895246	1.62797
		mean	1	1.94184	0.905674	1.68523
		SD	0.075163	0.195773	0.0938592	0.163591

[truncated: 3 more sheets: MDA, Fe, GSH]
